# Supplementary material for: The feather degradation mechanisms of a new Streptomyces sp. isolate SCUT-3
Source: Commun Biol. 2020 Apr 24;3:191. doi: 10.1038/s42003-020-0918-0 (PMC7181669; doi:10.1038/s42003-020-0918-0)
Supplement: Supplementary file 5 — Supplementary Data 1 [file 42003_2020_918_MOESM5_ESM.xlsx]

## Sheet: Fig.1a
					mean	SD
Degradation rate	1% (36h)	95.1	92.1	93.5	93.5667	1.50111
	10% (4d)	48.9	51.7	50.2	50.2667	1.40119
	40% (6d)	54.7	58.3	58.9	57.3	2.27156
					mean	SD					mean	SD		Total crude protein
Amino acid ratio	1% (36h)	30.6	32.5	31.6	31.5667	0.950438	Peptide ratio	12.7	13.8	11.6	12.7	1.1		85
	10% (4d)	25.86	27.3	26.6	26.6	0.7		12.44	13.19	12.5	12.71	0.416773		85
	40% (6d)	22.04	22.85	22.4	22.4333	0.450925		9.98	10.75	10.3	10.3433	0.386825		85

## Sheet: 1h
				mean	SD
FM	0.725948	0.681975	0.71	0.706667	0.0251661	P-value
FM+FFM	0.844765	0.86136	0.841063	0.846667	0.011547	0.000558789

## Sheet: 1i
Fresh weight							mean	SD
Control	0.1886	0.211	0.2437	0.2145	0.1815	0.2033	0.2071	0.0220072	P-value
experimental	0.4893	0.3625	0.6153	0.3854	0.3648	0.3803	0.432933	0.101062	0.0023

## Sheet: 1j
KerK production				mean	SD
Control	185	192	184.5	187.167	4.19325	P-value
experimental	268	276	273	272.333	4.04145	1.44264e-05
