# Supplementary material for: The feather degradation mechanisms of a new Streptomyces sp. isolate SCUT-3
Source: Commun Biol. 2020 Apr 24;3:191. doi: 10.1038/s42003-020-0918-0 (PMC7181669; doi:10.1038/s42003-020-0918-0)
Supplement: Supplementary file 6 — Supplementary Data 2 [file 42003_2020_918_MOESM6_ESM.xlsx]

## Sheet: Fig.2g
				mean	SD
SCUT-3	88.5	86.2	85.35	86.6833	1.62967	P-value
S. fradiae	70.5	71.2	72.85	71.5167	1.20658	0.000204799
S. thermolineatus	18.4	17.2	17.6	17.7333	0.61101		P-value
S. cattleya	17.2	15.8	16.2	16.4	0.72111		2.70273e-07	P-value
								2.75166e-07

## Sheet: 2h
				mean	SD
SCUT-3	97.8	92.3	88.9	93	4.4911	P-value
S. thermolineatus	41	45.2552	43.1276	43.1333	2.15019	6.43017e-05
S. fradiae	67	71.9849	69.4924	69.5	2.5		P-value
S. cattleya	41	38.7713	39.8856	39.9	1.1		0.00137081	P-value
								3.7764e-05

## Sheet: 2i
				mean	SD
S. thermolineatus	0.41	0.399	0.4045	0.4045	0.0055	P-value
SCUT-3	0.132	0.136	0.134	0.134	0.002	1.45918e-07	P-value
S. fradiae	0.062	0.069	0.0655	0.0655	0.0035		7.93448e-06
S. cattleya	0.02	0.02612	0.02306	0.02306	0.00306			P-value
								7.84072e-07
