# Supplementary material for: The feather degradation mechanisms of a new Streptomyces sp. isolate SCUT-3
Source: Commun Biol. 2020 Apr 24;3:191. doi: 10.1038/s42003-020-0918-0 (PMC7181669; doi:10.1038/s42003-020-0918-0)
Supplement: Supplementary file 7 — Supplementary Data 3 [file 42003_2020_918_MOESM7_ESM.xlsx]

## Sheet: Fig.3b
	Intracellular					Living cells					Extracellular
TIME				mean	SD				mean	SD				mean	SD
2	0	0	0.0002	6.66667e-05	0.00011547	0	0	0	0	0	0.0015	0.0013	0.0011	0.0013	0.0002
8	0	0.0003	0	0.0001	0.000173205	0.0198	0.0154	0.0206	0.0186	0.0028	0.0023	0.0031	0.0021	0.0025	0.00052915
14	0.0006	0.0009	0.0006	0.0007	0.000173205	0.036	0.048	0.048	0.044	0.0069282	0.0013	0.0018	0.0026	0.0019	0.000655744
20	0.0005	0.0008	0.0007	0.000666667	0.000152753	0.0293	0.0341	0.0311	0.0315	0.00242487	0.0023	0.0028	0.0024	0.0025	0.000264575
26	0	0	0	0	0	0.0224	0.0251	0.0248	0.0241	0.00147986	0.002	0.0022	0.003	0.0024	0.00052915

## Sheet: 3c
				mean	SD
0 mM Na2SO3	10.8	12.2	11.6	11.5333	0.702377	P-value
80 mM Na2SO3	14.4	16.5	15.6	15.5	1.05357	0.00559494
0 mM DTNB	73	72	69	71.3333	2.08167	P-value
5 mM DTNB	41	39	36	38.6667	2.51661	6.5157e-05

## Sheet: 3d
	RNA-Seq	qRT-PCR
					mean	SD
cdo1	5.65	5.56144	6.03711	5.72	5.77285	0.242197
cdo2	3.05	2.97	3.15	3	3.04	0.0964365
mdeA	4.84	4.86	4.65	4.71	4.74	0.108167
tauE	1.01	1.41314	1.24965	1.31394	1.32558	0.082362
mshA	2.1	2.18	1.99	2.01	2.06	0.104403
mshD	3.29	3.05	3.18	3.1	3.11	0.0655744
