# Supplementary material for: The feather degradation mechanisms of a new Streptomyces sp. isolate SCUT-3
Source: Commun Biol. 2020 Apr 24;3:191. doi: 10.1038/s42003-020-0918-0 (PMC7181669; doi:10.1038/s42003-020-0918-0)
Supplement: Supplementary file 8 — Supplementary Data 4 [file 42003_2020_918_MOESM8_ESM.xlsx]

## Sheet: Fig.4b
	RNA-Seq	qRT-PCR
					mean	SD
sep39	8.82	7.78261	8.23853	8	8.00667	0.230072
sep40	5.65	5.56144	6.03711	5.75928	5.78667	0.241109
cp17	3.20	2.78104	2.67235	2.7067	2.72	0.0556776
sep53	3.06	3.5494	3.88487	3.7	3.71	0.165227
mp56	2.33	1.94	2.32	2.11	2.12333	0.190351
mp32	2.04	2.88	2.65	2.735	2.75667	0.115902
