# Supplementary material for: The feather degradation mechanisms of a new Streptomyces sp. isolate SCUT-3
Source: Commun Biol. 2020 Apr 24;3:191. doi: 10.1038/s42003-020-0918-0 (PMC7181669; doi:10.1038/s42003-020-0918-0)
Supplement: Supplementary file 9 — Supplementary Data 5 [file 42003_2020_918_MOESM9_ESM.xlsx]

## Sheet: Fig.5c
	RNA-Seq	qRT-PCR
					mean	SD
sbnA	5.99	6.02	6.3	6.11	6.14333	0.142945
entS	1.9	1.9	2.1	1.96	1.98667	0.102632
catE	3.57	3.2	3.7	3.41	3.43667	0.251064
yfiY	2.6	2.4	2.8	2.56	2.58667	0.201329
yfiZ	2.31	2.3	2.5	2.31	2.37	0.112694
yusV	1.91	1.8	2	1.88	1.89333	0.100664

## Sheet: 5d
					mean	SD
White chicken feather	0	32.6	33.5	33.05	33.0667	0.450925	P-value
	1	56.6	60.6	58.6	58.6	2	2.72379e-05
White duck feather	0	36.6	34.5	35.55	35.5667	1.0504	P-value
	1	55	52.3	53.65	53.6667	1.35031	5.21049e-05
Brown chicken feather	0	62	67	64.5	64.5	2.5	P-value
	1	65.3	61	63.15	63.1667	2.15019	0.517386

## Sheet: 5e
	RNA-Seq	qRT-PCR
					mean	SD
arcB	5.38	5.26	5.48	5.31	5.35	0.115326
ndh	3.01	2.75	2.96	2.81	2.84	0.108167
dosT	2.85	2.64	2.98	2.78	2.8	0.17088
ctaD	1.39	1.12	1.38	1.22	1.24	0.131149

## Sheet: 5f
					mean	SD
0.01	control	54.55	52.25	53.4	53.4	1.15	P-value
	aeration	67.32	68.85	68.085	68.085	0.765	5.11628e-05
0.1	control	17.78	16.88	17.33	17.33	0.45	P-value
	aeration	33.77	35.32	34.545	34.545	0.775	4.86672e-06
