# Supplementary material for: The feather degradation mechanisms of a new Streptomyces sp. isolate SCUT-3
Source: Commun Biol. 2020 Apr 24;3:191. doi: 10.1038/s42003-020-0918-0 (PMC7181669; doi:10.1038/s42003-020-0918-0)
Supplement: Supplementary file 10 — Supplementary Data 6 [file 42003_2020_918_MOESM10_ESM.xlsx]

## Sheet: Table 1
			Relative mRNA level					Keratinase activity (U/mL)						Degradation rate(%)						Peptide content (mg/mL)							Amino acid content (mg/mL)
				mean	SD					mean	SD
SCUT-3	1	1	1	1	0	P-value	13.1	13.3	16.4	14.2667	1.85023	P-value
SCUT-3-sep39	5.6	5.61	5.71	5.64	0.0608276	1.96822e-08	65.37	65.8	62	64.39	2.08094	6.30648e-06				mean	SD					mean	SD						mean	SD
SCUT-3	302.5	261	219.8	261.1	41.3501	P-value	65.7	70.8	60.9	65.8	4.95076	P-value	63.7	64	65.8	64.5	1.1	P-value	1.28	1.25	1.37	1.3	0.06245	P-value		1.34	1.43	1.43	1.4	0.0519615	P-value
SCUT-3-sep39	707.6	524.8	624.3	618.9	91.5196	0.00350193	105.5	98.2	103.8	102.5	3.81969	0.000527337	71	70	72	71	1	0.0017432	1.52	1.55	1.43	1.5	0.06245	0.017214		1.69	1.61	1.8	1.7	0.0953939	0.00875342
SCUT-3							64.84	71.6	70.79	69.0767	3.69135	P-value	44.4	46.6	45.5	45.5	1.1	P-value	4.44	4.75	4.31	4.5	0.226053	P-value		6.3	6.78	6.42	6.5	0.2498	P-value
SCUT-3-sep39							114	117.1	120.22	117.107	3.11001	6.64993e-05	53.2	52.7	54.2	53.3333	0.80829	0.00052554	5.07	6.03	6.3	5.8	0.646452	0.0302754		8.06	9.23	8.81	8.7	0.592706	0.00406717

## Sheet: Supplementary Figures 1
				mean	SD
Control	719.225	704.364	707.206	710.265	7.88878	P-value
Experimental	870.732	903.941	901.705	892.126	18.5614	9.81403e-05

## Sheet: Supplementary Figures 7
				mean	SD
0 mM Na2SO3	10.8	12.2	11.6	11.5333	0.702377	P-value
80 mM Na2SO3	14.4	16.5	15.6	15.5	1.05357	0.00559494
800 mM Na2SO3	28.28	29.3	28.7	28.7667	0.503322		P-value
8 M Na2SO3	42.7	44	43.8	43.5	0.7		4.30373e-06	P-value
								6.16017e-07
